# Supplementary material for: Cued Reactivation of Motor Learning during Sleep Leads to Overnight Changes in Functional Brain Activity and Connectivity
Source: PLoS Biol. 2016 May 3;14(5):e1002451. doi: 10.1371/journal.pbio.1002451 (PMC4854410; doi:10.1371/journal.pbio.1002451)
Supplement: S1 Data — (XLSX) [file pbio.1002451.s001.xlsx]

## Sheet: RT_Early
	LEARN		RETEST		IMPROVEMENT
	Sequence		Sequence		Sequence
Subject ID	Cued	Uncued	Cued	Uncued	Cued	Uncued	Procedural Cueing Effect
1	429.404	386.087	391.9	347.703	37.504	38.3837	-0.87969
2	360.694	364.444	375.409	391.826	-14.7143	-27.3819	12.6677
3	345.181	358.688	327.757	348.637	17.4236	10.051	7.37262
4	416.831	402.309	408.055	419.843	8.77558	-17.5342	26.3098
5	391.28	379.967	347.66	346.986	43.6201	32.9806	10.6395
6	341.659	338.69	322.271	326.684	19.3881	12.0056	7.38247
7	315.465	284.694	309.451	292.056	6.01389	-7.36111	13.375
8	402.999	409.045	336.194	392.681	66.8043	16.3643	50.44
9	371	376	367.264	379.91	3.73611	-3.90972	7.64583
10	392	380	334.704	387.694	57.2956	-7.69444	64.9901
11	396	417	357.898	383.764	38.1016	33.2361	4.86548
12	316	340	299.59	319.361	16.4097	20.6389	-4.22917
13	364	347	351.583	358.107	12.4167	-11.1065	23.5232
14	254	267	249.556	266.736	4.44444	0.263889	4.18056
15	372	340	337.958	345.382	34.0417	-5.38194	39.4236
16	337	371	311.674	334.861	25.3264	36.1389	-10.8125
17	422.683	383.98	367.028	335.354	55.6552	48.6256	7.02956
18	365.936	331.201	365.971	337.194	-0.0348273	-5.99306	5.95823
19	264.382	235.556	269.458	248.542	-5.07639	-12.9861	7.90972
20	262.514	282.979	289.78	266.236	-27.2665	16.7431	-44.0095
21	402.901	356.34	371.744	384.063	31.1565	-27.7224	58.8789
22	334.507	377.507	294.556	325.868	39.9514	51.6389	-11.6875
Mean	357.202	351.34	335.794	342.704	21.4079	8.63631	12.7715
SD	51.011	47.0857	39.9296	44.8649	24.028	23.7972	24.3618
SE	10.8756	10.0387	8.51302	9.56523	5.12279	5.07358	5.19395

## Sheet: RT_late
	LEARN							RETEST							IMPROVEMENT
	Sequence		Random		Difference			Sequence		Random		Difference			Sequence		Random		Difference
Subject ID	Cued	Uncued	Cued	Uncued	Cued	Uncued		Cued	Uncued	Cued	Uncued	Cued	Uncued		Cued	Uncued	Cued	Uncued	Cued	Uncued
1	429.404	386.087	473.11	483.235	43.7059	97.148		354.279	330.215	420.962	440.312	66.683	110.098		75.1254	55.8722	52.1482	42.9224	22.9771	12.9498
2	360.694	364.444	435.169	430.13	74.4742	65.6857		347.882	330.569	390.011	410.59	42.1294	80.0206		12.8125	33.875	45.1573	19.5401	-32.3448	14.3349
3	345.181	358.688	425.653	423.614	80.4722	64.9268		308.009	321.618	394.046	385.41	86.0375	63.7923		37.172	37.0694	31.6067	38.204	5.56523	-1.13452
4	416.831	402.309	448.214	497.082	31.3835	94.7733		365.354	348.133	413.708	410.138	48.3542	62.0047		51.4766	54.1757	34.506	86.9442	16.9706	-32.7686
5	391.28	379.967	416.931	411.292	25.6507	31.325		345.647	339.75	419.701	409.032	74.0542	69.2815		45.6326	40.2167	-2.77083	2.26012	48.4034	37.9565
6	341.659	338.69	439.736	412.59	98.0772	73.8997		279.326	296.771	397.372	391.742	118.046	94.971		62.3325	41.9191	42.3641	20.8478	19.9685	21.0713
7	315.465	284.694	373.417	368.265	57.9514	83.5706		242.935	233.771	355.042	349.611	112.106	115.84		72.53	50.9236	18.375	18.654	54.155	32.2696
8	402.999	409.045	443.521	470.222	40.5227	61.1772		272.056	306.632	425.556	419.952	153.5	113.32		130.943	102.413	17.9659	50.2702	112.977	52.1429
9	371	376	410.775	430.894	39.7746	54.894		324.148	319.833	375.342	408.492	51.1943	88.6583		46.8524	56.1667	35.4327	22.4024	11.4197	33.7643
10	392	380	425.916	434.293	33.9163	54.2929		353.686	336.537	401.453	395.996	47.7667	59.4588		38.3141	43.4629	24.4637	38.297	13.8504	5.16591
11	396	417	430.47	443.986	34.4698	26.9861		367.43	364.326	454.861	487.539	87.4315	123.213		28.5704	52.6736	-24.3913	-43.5532	52.9617	96.2268
12	316	340	418.889	387.806	102.889	47.8056		266.972	308.424	376.389	362.042	109.417	53.6181		49.0278	31.5764	42.5	25.7639	6.52778	5.8125
13	364	347	422.065	431.167	58.0655	84.1667		346.55	354.152	382.914	389.839	36.3639	35.6871		17.4496	-7.15218	39.1512	41.3274	-21.7016	-48.4796
14	254	267	334.038	356.937	80.0381	89.9365		192.688	208.319	331.314	331.614	138.627	123.295		61.3125	58.6806	2.72381	25.3222	58.5887	33.3583
15	372	340	414.875	409.847	42.875	69.8472		306.149	301.062	372.083	396.293	65.9345	95.231		65.8512	38.9375	42.7917	13.5538	23.0595	25.3837
16	337	371	423.736	407.972	86.7361	36.9722		313.84	308.514	394.817	401.892	80.977	93.3783		23.1597	62.4861	28.9188	6.08007	-5.75913	56.406
17	422.683	383.98	437.284	420.577	14.6008	36.597		358.569	344.986	384.969	395.743	26.3993	50.7569		64.1135	38.9937	52.315	24.8337	11.7985	14.1599
18	365.936	331.201	473.139	435.278	107.203	104.076		340.39	325.699	448.274	438.842	107.885	113.143		25.5465	5.50198	24.8647	-3.56425	0.681801	9.06624
19	264.382	235.556	400.347	413.5	135.965	177.944		226.667	151.493	373.558	405.503	146.891	254.01		37.7153	84.0625	26.7896	7.99683	10.9257	76.0657
20	262.514	282.979	371.681	393.681	109.167	110.701		218.382	215.688	381.047	372.224	162.665	156.537		44.1319	67.2917	-9.36632	21.4563	53.4983	45.8353
21	402.901	356.34	441.808	446.139	38.9068	89.7984		331.913	345.516	388.194	422.418	56.2808	76.9022		70.9879	10.8242	53.6139	23.7204	17.374	-12.8962
22	334.507	377.507	410.743	385.208	76.2359	7.70139		295.736	308.722	345.84	374.015	50.1042	65.2925		38.7708	68.7847	64.9026	11.1936	-26.1317	57.5911
Mean	357.202	351.34	421.433	422.442	64.2309	71.1012		307.209	304.579	392.157	399.965	84.9476	95.3868		49.9922	46.7616	29.2756	22.4761	20.7166	24.2855
SD	51.011	47.0857	31.6419	34.0874	32.7417	36.1918		51.7005	54.1315	30.2051	32.8311	40.691	46.1074		25.5663	24.5462	22.11	24.2847	32.8297	33.4661
SE	10.8756	10.0387	6.74608	7.26746	6.98055	7.71611		11.0226	11.5409	6.43974	6.9996	8.67536	9.83014		5.45076	5.23327	4.71387	5.17752	6.99932	7.13499

## Sheet: Accuracy_Early
	LEARN		RETEST		IMPROVEMENT
	Sequence		Sequence		Sequence
Subject ID	Cued	Uncued	Cued	Uncued	Cued	Uncued
1
2	4.86115	4.86115	0.69445	4.86115	4.1667	0
3	12.5001	9.7223	2.08335	2.08335	10.4168	7.63895
4	6.9445	3.47225	9.7223	3.47225	-2.7778	0
5	9.7223	3.47225	4.1667	2.08335	5.5556	1.3889
6	5.5556	6.9445	2.7778	2.7778	2.7778	4.1667
7	2.7778	2.7778	2.08335	1.3889	0.69445	1.3889
8	13.889	9.02785	6.9445	9.7223	6.9445	-0.69445
9	9.02785	11.1112	6.25005	4.86115	2.7778	6.25005
10	4.86115	4.86115	2.08335	4.1667	2.7778	0.69445
11	1.3889	4.86115	0.69445	2.7778	0.69445	2.08335
12	5.5556	8.3334	6.25005	11.1112	-0.69445	-2.7778
13	18.7502	2.08335	4.1667	4.86115	14.5835	-2.7778
14	12.5001	4.1667	6.9445	2.08335	5.5556	2.08335
15	11.1112	10.4168	3.47225	7.63895	7.63895	2.7778
16	4.86115	10.4168	2.08335	6.9445	2.7778	3.47225
17	0.69445	0.69445	0.69445	0	0	0.69445
18	9.02785	7.63895	4.86115	6.25005	4.1667	1.3889
19	6.25005	4.86115	4.1667	2.08335	2.08335	2.7778
20	0.69445	0	0.69445	0	0	0
21	9.7223	7.63895	4.86115	7.63895	4.86115	0
22	12.5001	4.1667	4.86115	11.1112	7.63895	-6.9445
Mean	7.77123	5.78708	3.83601	4.66274	3.93522	1.12435
SD	4.74883	3.26711	2.4711	3.34594	4.03339	3.12484
SE	1.03628	0.712943	0.539238	0.730145	0.880159	0.681896

## Sheet: Accuracy_Late
	LEARN							RETEST							IMPROVEMENT
	Sequence		Random		Difference			Sequence		Random		Difference			Sequence		Random		Difference
Subject ID	Cued	Uncued	Cued	Uncued	Cued	Uncued		Cued	Uncued	Cued	Uncued	Cued	Uncued		Cued	Uncued	Cued	Uncued	Cued	Uncued
1
2	4.86115	4.86115	6.9445	6.9445	2.08335	2.08335		2.7778	4.86115	3.47225	2.08335	0.69445	-2.7778		2.08335	0	3.47225	4.86115	-1.3889	-4.86115
3	12.5001	9.7223	8.3334	5.5556	-4.1667	-4.1667		10.4168	3.47225	6.25005	8.3334	-4.1667	4.86115		2.08335	6.25005	2.08335	-2.7778	0	9.02785
4	6.9445	3.47225	1.3889	6.9445	-5.5556	3.47225		6.25005	2.7778	0.69445	4.1667	-5.5556	1.3889		0.69445	0.69445	0.69445	2.7778	0	-2.08335
5	9.7223	3.47225	2.7778	8.3334	-6.9445	4.86115		6.9445	2.7778	8.3334	8.3334	1.3889	5.5556		2.7778	0.69445	-5.5556	0	8.3334	0.69445
6	5.5556	6.9445	8.3334	8.3334	2.7778	1.3889		6.25005	4.1667	11.8056	8.3334	5.5556	4.1667		-0.69445	2.7778	-3.47225	0	2.7778	2.7778
7	2.7778	2.7778	8.3334	5.5556	5.5556	2.7778		1.3889	0	2.08335	1.3889	0.69445	1.3889		1.3889	2.7778	6.25005	4.1667	-4.86115	-1.3889
8	13.889	9.02785	4.1667	2.7778	-9.7223	-6.25005		9.7223	6.9445	11.1112	12.5001	1.3889	5.5556		4.1667	2.08335	-6.9445	-9.7223	11.1112	11.8057
9	9.02785	11.1112	11.1112	11.1112	2.08335	0		6.25005	9.7223	10.4168	18.7502	4.1667	9.02785		2.7778	1.3889	0.69445	-7.63895	2.08335	9.02785
10	4.86115	4.86115	13.889	13.889	9.02785	9.02785		2.08335	4.1667	5.5556	2.08335	3.47225	-2.08335		2.7778	0.69445	8.3334	11.8056	-5.5556	-11.1112
11	1.3889	4.86115	2.7778	5.5556	1.3889	0.69445		2.7778	4.86115	3.47225	4.86115	0.69445	0		-1.3889	0	-0.69445	0.69445	-0.69445	-0.69445
12	5.5556	8.3334	1.3889	5.5556	-4.1667	-2.7778		4.86115	9.7223	5.5556	4.1667	0.69445	-5.5556		0.69445	-1.3889	-4.1667	1.3889	4.86115	-2.7778
13	18.7502	2.08335	8.3334	8.3334	-10.4168	6.25005		7.63895	2.7778	2.08335	1.3889	-5.5556	-1.3889		11.1112	-0.69445	6.25005	6.9445	4.86115	-7.63895
14	12.5001	4.1667	9.7223	8.3334	-2.7778	4.1667		6.9445	3.47225	9.7223	5.5556	2.7778	2.08335		5.5556	0.69445	0	2.7778	5.5556	-2.08335
15	11.1112	10.4168	5.5556	9.7223	-5.5556	-0.69445		6.25005	10.4168	9.7223	11.8056	3.47225	1.3889		4.86115	0	-4.1667	-2.08335	9.02785	2.08335
16	4.86115	10.4168	12.5001	8.3334	7.63895	-2.08335		3.47225	6.9445	5.5556	9.7223	2.08335	2.7778		1.3889	3.47225	6.9445	-1.3889	-5.5556	4.86115
17	0.69445	0.69445	8.3334	4.1667	7.63895	3.47225		0.69445	0	2.08335	0.69445	1.3889	0.69445		0	0.69445	6.25005	3.47225	-6.25005	-2.7778
18	9.02785	7.63895	2.7778	1.3889	-6.25005	-6.25005		4.1667	3.47225	6.9445	3.47225	2.7778	0		4.86115	4.1667	-4.1667	-2.08335	9.02785	6.25005
19	6.25005	4.86115	11.1112	6.9445	4.86115	2.08335		8.3334	2.7778	6.25005	6.9445	-2.08335	4.1667		-2.08335	2.08335	4.86115	0	-6.9445	2.08335
20	0.69445	0	5.5556	15.2779	4.86115	15.2779		0.69445	0	0	3.47225	-0.69445	3.47225		0	0	5.5556	11.8056	-5.5556	-11.8056
21	9.7223	7.63895	0	4.1667	-9.7223	-3.47225		7.63895	7.63895	9.02785	13.1945	1.3889	5.5556		2.08335	0	-9.02785	-9.02785	11.1112	9.02785
22	12.5001	4.1667	11.1112	12.5001	-1.3889	8.3334		6.25005	8.3334	10.4168	9.7223	4.1667	1.3889		6.25005	-4.1667	0.69445	2.7778	5.5556	-6.9445
Mean	7.77123	5.78708	6.87836	7.60588	-0.892864	1.8188		5.32412	4.72887	6.21698	6.71302	0.892864	1.98414		2.44711	1.05821	0.661381	0.892864	1.78573	0.165345
SD	4.74883	3.26711	4.01284	3.5032	6.20025	5.28182		2.84074	3.17189	3.63826	4.72702	3.05197	3.36852		2.99998	2.1586	5.11483	5.66368	6.08019	6.64246
SE	1.03628	0.712943	0.875674	0.76446	1.35301	1.15259		0.619901	0.692163	0.793933	1.03152	0.665995	0.735071		0.65465	0.471045	1.11615	1.23592	1.32681	1.4495

## Sheet: Explicit
EXPLICIT SEQUENCE KNOWLEDGE
Subject ID	Cued	Uncued	Explicit cueing effect
1	0	3	-3
2	7	7	0
3	4	3	1
4	0	0	0
5	0	0	0
6	4	8	-4
7	5	7	-2
8	3	0	3
9	0	0	0
10	3	3	0
11	4	3	1
12	6	0	6
13	3	0	3
14	4	0	4
15	0	8	-8
16	6	3	3
17	0	0	0
18	9	8	1
19	11	12	-1
20	6	4	2
21	3	4	-1
22	7	9	-2
Mean	3.86364	3.72727	0.136364
SD	3.12129	3.69274	2.9648
SE	0.66546	0.787296	0.632098

## Sheet: Block RT_Learn
Cued Sequence		1	2	3	4	5	6	7	8	9	10	11	12	13	14	15	16	17	18	19	20
A	1	641.71	500.361	506.471	467.139	520.486	483.559	471.353	493.486	506.222	473.429	465.333	462.029	471.441	478	428.361	441.083	422.194	412.111	469.139	414.171
A	2	526.571	468.75	470.972	448.944	441.722	493.806	457.528	384.972	432.139	438.25	379.25	400.917	371.314	412.889	417.639	405.944	374.028	362.667	339.583	366.5
B	3	502.286	473.972	437.278	483.314	452.028	419.056	408.194	395.639	430.8	345.314	360.257	367.639	406.389	351.722	356.722	381.75	321.25	373.25	325.806	360.417
B	4	770.194	615.176	517.969	522.778	497.657	463.028	469.472	444.389	491.343	455.056	395.657	425.833	375.917	441.5	387.083	405.722	442.306	422.139	418.629	384.25
B	5	458.639	412.583	432.417	418.278	387.583	413	424.083	386.722	393.972	421.5	374	443.417	414.242	405.314	381.167	386.886	385.111	405.389	374.647	399.972
B	6	516.8	422.667	429.028	394.944	415.229	403.528	376.972	409.111	355.139	315.639	368.111	309.694	334.343	349.528	389.111	401.472	354.278	315.806	363.667	332.886
B	7	479.361	387.361	356.611	322.889	361.583	350.029	325.528	332.139	316.972	334.806	313.278	338.389	314.528	313.444	358.528	292.306	329.528	294.556	320.583	317.194
B	8	492.556	444.778	423.306	428.5	461.972	387.222	392.806	389.371	417.972	430.206	429.778	457.086	421.343	377.306	409.194	440.088	361.222	388	458.412	404.361
A	9	568.533	430.343	505.829	462.114	524.2	473.083	431.853	401.143	423.139	430.278	419.722	421.667	373.833	417.886	431.194	403.528	416.861	393.056	325.556	347.944
A	10	580.583	481.139	467.306	486.611	438.833	431.417	457.571	418.722	477.886	459.806	422.917	395.914	418.583	406.765	432	404.139	404.472	375.657	381.194	407.143
A	11	515.167	474.5	479.771	504.909	474.833	481.444	475.057	407.083	409.886	381.722	363.556	361.111	394.286	452.5	405.083	513.212	392.8	410.278	361.889	417.917
A	12	420.861	411.806	399.944	370.333	410.028	388.528	340.639	313.083	340.917	295.083	334.5	326.667	316.861	315.972	322.25	318.833	347.722	308.722	306.167	300.944
B	13	554.889	436.333	430.167	434.917	425.917	411.556	430	412.778	382.028	409.139	396.972	390.25	355.167	401.444	363.917	370.889	398.472	338.853	352.583	367.528
B	14	368.222	384.222	386.056	366.444	333.806	325.944	329.944	281.167	296.972	279.111	251.139	245	310.222	262.417	250.278	222.111	254.389	233.639	278.583	247.944
A	15	404.917	446.833	428.222	413.139	378.694	423.583	367.444	387.806	376.833	410.806	382.528	429.429	488.829	393.5	357.083	376.222	327.972	386.857	377.194	396.75
A	16	430.389	454.833	423.556	394.6	370.861	374.278	353.111	362.306	335.528	334.75	325.611	348.306	328.029	330.75	303.639	325.086	326.111	358.389	323.278	341.029
B	17	539.914	446	474.829	474.472	507.5	514.971	480.914	460.028	487.971	444.167	453.6	434.167	435.5	433.943	454.278	386.667	439.571	421.139	386.25	443.771
A	18	447.25	461.056	484.529	422.139	363.306	462.528	350.583	372.917	399.4	350.667	402.556	410.056	408.457	346.556	380.486	410.25	345.314	377.889	384.235	356.306
B	19	445.806	394.833	393.778	364.944	395.389	380.778	353.111	321.111	279.25	282.556	266.194	259.583	307.056	263.25	215.083	278.25	258.611	328.722	221.556	248.639
B	20	430.722	395.143	396.75	396.861	374.417	380.556	369.861	352.472	341.528	340.667	294.083	337.083	338.472	311.611	288.5	273.972	282.028	275.333	225.306	267.389
A	21	563.625	509.972	465.389	479.4	490.056	521.353	470.229	439.545	462.743	438.139	408.882	427.861	437.944	428.257	365.056	411.056	449.636	382.528	390.8	388.639
A	22	412.417	400.528	406.286	377.333	358.139	360.806	366.75	346.083	348.278	329.667	348.639	346.75	336.444	356.306	338.222	323.167	350.306	337.472	319.139	331.111
Sequence	Cued	503.246	447.872	441.657	428.864	426.556	424.73	404.682	386.912	395.769	381.852	370.753	379.038	379.964	375.039	365.222	371.483	362.917	359.202	350.191	356.491
	Uncued	496.075	446.872	439.661	437.067	419.088	405.923	406.587	409.636	396.949	390.982	379.425	383.097	365.53	361.027	362.724	351.381	354.5	345.748	354.72	350.516
Random	Cued																			425.543	416.473
	Uncued																			417.464	427.419
Uncued Sequence		1	2	3	4	5	6	7	8	9	10	11	12	13	14	15	16	17	18	19	20
A	1	524.806	521.5	454.389	496.694	499.417	446.361	511.455	438.229	423.5	452.667	430.472	393.171	400.306	379.75	411.528	344.639	305.194	419.514	434.667	384.972
A	2	454.139	426.75	498.417	463.361	452.059	463.5	480.676	462.314	430.556	413.722	378.389	401.694	408.694	376.056	403.806	404.667	366.306	352.833	399.389	339.25
B	3	536.97	486.886	509.943	473.667	448.028	435.722	459.686	465.222	454.306	422.667	369.139	359.25	361.944	350.278	347.194	337.778	349.361	370.917	375.556	338.917
B	4	554.5	595	515.389	494.25	491.25	501.727	456.944	443.444	479.861	466.278	467.657	423.457	433.971	453.229	435.194	405.857	384.639	407.111	387.75	429.735
B	5	508.743	410.639	408.086	419.222	402.472	394.722	424.417	421.722	421.686	402.833	423.611	454.306	420.314	420.639	357.944	384.722	364.806	396.2	387.722	371.139
B	6	434.618	441.657	429.972	379.286	390.583	387.806	403.417	400.417	412.657	394.139	370.278	372.611	323.528	376.833	356.417	385.222	376.676	323.75	349.028	305.306
B	7	398.944	347.639	372.167	331.028	359.25	322.528	318.472	363.278	345.361	328.222	301.333	303.722	301.5	352.111	296.083	267.833	287.889	286.25	281.056	283.583
B	8	533.765	458.139	521.029	547.943	471.306	495.457	445.229	388.167	491.583	464.028	476.222	485.029	412.472	423.5	423.647	352.528	411.806	402.118	381.944	440.312
A	9	474.278	514.139	464.371	463.314	466.194	434.778	435.25	476.917	467.306	488.361	368.806	509.944	394.343	407.278	407.889	376	369.694	395.833	384.028	355.694
A	10	463.306	485.629	510.278	451	437.25	443.611	428.833	452.5	431.722	464.857	427.667	412.611	456.417	403.25	412.343	393.444	398.361	360.167	361.667	398.306
A	11	616.371	462.583	514.417	559.886	510.657	491.657	412.861	487.559	403.889	469.444	388.889	430.857	407.056	410.389	433.222	400	439.861	405.972	428.444	392.333
A	12	443.639	421.167	382.278	369.889	374.472	395.861	348.778	394.167	344.028	292.306	308.028	342.778	316.139	303.944	366.389	308.083	331.056	320.778	344.25	363.333
B	13	468.028	492.583	461.528	412.139	393.389	425.917	386.333	383.389	367.861	406.833	371.139	391.611	393.556	361.861	396.556	350.694	363.143	332.278	336.139	358.361
B	14	603.147	408.639	371.6	358.583	328.917	340.056	287.917	313.528	297.083	299.361	302.528	300.972	292.167	275.333	251.667	247.833	293.083	278.444	243.778	254.472
A	15	458.917	449.444	387.917	405.306	417.382	405.028	376.5	375.806	372.472	335.806	405.222	370.611	378.972	378.028	364.778	341.278	350.389	307.75	319.722	383.278
A	16	520.486	410.278	404.029	374.818	367.5	341.528	344.611	390.278	364.5	362.389	339.861	341.111	329.257	286.806	378.167	323.857	362.778	350.667	431.771	338.861
B	17	455.571	464.486	476.824	486	481.611	490.515	468.618	484.486	425.4	438.875	431.611	429.771	406.389	423.583	389.639	390.944	394.639	365.086	372.778	403.417
A	18	548.485	355.722	363.917	510.667	384.75	276.806	379.5	408.235	387.889	309.306	341.333	331.25	323.917	252.167	294.75	405.294	339.444	274.5	320.556	390.306
B	19	484.281	392.343	383.457	330.833	300.806	264.833	280.5	294.528	297.086	307.611	330.167	299	201.639	220.361	195.722	238.5	261.083	234.417	245.556	201.167
B	20	507.306	400.139	407.528	400.139	373.667	361.833	378.75	366.889	353.972	354.833	318.5	321.25	292.194	339.917	316.944	336.333	329.833	270.028	266.306	265.75
A	21	535.057	488.139	452.75	464.886	488.972	451.639	519.086	436.556	402.667	391.5	450.5	371.857	422.222	397.5	389.857	369.528	356.4	372.029	354.571	342.361
A	22	388.306	397.694	382.25	422.556	380	358.417	397.083	364.361	357.5	335.556	346	381.278	364.667	349.778	350.194	365.343	362.556	379.806	397.167	370.5
Random Cued		1	2
A	1	494.97	451.25
A	2	448.143	422.194
B	3	445.028	406.278
B	4	467.571	428.857
B	5	388.083	445.778
B	6	444.028	435.444
B	7	366.694	380.139
B	8	450.543	436.5
A	9	417.778	403.771
A	10	435.861	415.971
A	11	438.111	422.829
A	12	422.528	415.25
B	13	424.714	419.417
B	14	340.333	327.743
A	15	430.389	399.361
A	16	412.778	434.694
B	17	463.429	411.139
A	18	465.833	461.771
B	19	374.583	426.111
B	20	364.861	378.5
A	21	453.143	430.472
A	22	412.543	408.943
Random Uncued		1	2
A	1	476.556	489.914
A	2	439.889	420.371
B	3	424.143	423.086
B	4	471.25	522.914
B	5	402.75	419.833
B	6	407.722	417.457
B	7	370.444	366.086
B	8	487.167	453.278
A	9	416.371	445.417
A	10	438.5	430.086
A	11	434.417	453.556
A	12	381.972	393.639
B	13	415.833	446.5
B	14	345.444	368.429
A	15	425.167	394.528
A	16	392.667	423.278
B	17	405.889	435.265
A	18	443	427.556
B	19	393.917	433.083
B	20	402.278	385.083
A	21	423.778	468.5
A	22	385.056	385.361
SD
Sequence	Cued	90.4537	52.0719	43.3586	52.3695	58.1951	55.0203	53.5441	50.3628	64.9732	62.2512	56.416	60.3883	53.6038	59.5057	60.446	66.4388	56.073	50.0851	61.8576	54.6089
	Uncued	59.0585	57.9656	55.6022	65.3348	58.9245	68.6801	65.2339	52.6637	53.5651	63.2667	53.5959	57.7406	61.1833	60.6281	60.6346	49.4911	41.9685	52.6501	56.272	58.4701
Random	Cued																			38.6437	28.4667
	Uncued																			34.3849	37.8728
SE
Sequence	Cued	19.2848	11.1018	9.24408	11.1652	12.4072	11.7304	11.4156	10.7374	13.8523	13.272	12.0279	12.8748	11.4284	12.6867	12.8871	14.1648	11.9548	10.6782	13.1881	11.6427
	Uncued	12.5913	12.3583	11.8544	13.9294	12.5628	14.6427	13.9079	11.2279	11.4201	13.4885	11.4267	12.3103	13.0443	12.9259	12.9273	10.5515	8.94772	11.225	11.9972	12.4659
Random	Cued																			8.23887	6.06911
	Uncued																			7.33089	8.07451

## Sheet: Sleep stages
Sleep features (N=21)
								Comments
	Stage 1	Stage 2	SWS	REM	TOTAL	Replays	Replay time
1	53.5	177.5	103.5	52.5	387	172	57.3333
2	35.5	238.5	90	53	417	192	64
3	11.5	184.5	134	93	423	94	31.3333
4	25	232	74	70	401	129	43
5	9.5	156	108.5	73.5	347.5	132	44
6	62	157	155	91.5	465.5	127	42.3333
7	64	267.5	68.5	105	505	135	45
8	8	201.5	141.5	114.5	465.5	235	78.3333
9	42.5	247.5	141	64.5	495.5	246	82
10	18.5	318.5	93.5	112.5	543	146	48.6667
11	15	147	81.5	81.5	325	126	42
12	13	211	118	102	444	252	84
13	19	175.5	157.5	96	448	160	53.3333	Excluded from fMRI for excessive movement during scan
14	33	250	81	61	425	99	33
15						177	59	Excluded from fMRI for excessive movement during scan. EOG lost in latter part of the night.
16	46	251	91.5	77	490.5	186	62
17	114	202.5	37.5	37	414.5	90	30
18	51.5	223	57	61	410	141	47
19	23	175.5	55.5	52	306	84	28
20	24	214	129.5	109	476.5	132	44
21	11.5	287.5	92.5	135.5	527	115	38.3333
22	6	259	132.5	126.5	524	204	68
MEAN	32.6667	217.929	102.071	84.2143	440.024	153.364	51.1212
SD	26.0717	45.959	34.2879	27.2555	64.9857	49.4345	16.4782
SE	5.68931	10.0291	7.48222	5.94765	14.181	10.7875	3.59583

## Sheet: Fast Spindles_Spec
CUE	RIGHT-LEFT			Noisy channels removed
Subject ID	Frontal	Central	Parietal
1			-0.499711
2	0.338349	-0.142041	0.0418628
3	0.41426	-0.438391	-0.196189
4	0.0898102	0.0515373
5		-0.741311	-0.248975
6	0.00994477	-0.142981	0.0430848
7	0.0579924	-0.0615648	0.0189871
8	-0.324851	-0.319643	-0.45115
9	-1.32849	0.0370556	0.0428335
10	0.0867409	-0.0708003	-0.40452
11	0.121257	-0.312162	-0.150542
12	-0.212209	-0.302976	-0.0474195
13	-0.0534216	0.176932	0.0569609
14	-0.199457	0.0121287	0.179658
15	0.620171	0.295875	-0.16841
16	-0.41413	-0.597314	-0.632992
17	-0.15226	0.0277208	0.0186514
18	0.240631	0.115274	-0.0911802
19	-0.478563		-0.110143
20	-0.139717	-0.566053
21	0.441197	0.136902	0.23283
22	0.39193		-0.626367
NO-CUE	RIGHT-LEFT
Subject ID	Frontal	Central	Parietal
1			-0.347341
2	-0.392554	-0.321281	0.145945
3	0.208836	-0.114019	-0.0951865
4	0.214402	0.229166
5		-1.11648	-0.352722
6	-0.100679	-0.229986	0.206348
7	0.417096	-0.0596592	-0.122788
8	-0.0137253	-0.150232	-0.295642
9	0.139561	-0.247002	0.0992486
10	0.7918	0.489394	-0.0518618
11	0.151514	-0.134628	0.223025
12	0.015996	-0.0562896	-0.058085
13	0.00767468	0.00190053	-0.192165
14	-0.425247	-0.161437	0.251056
15	0.339499	0.376732	-0.225952
16	-0.516166	-0.879641	-0.64541
17	-0.15888	-0.126395	-0.0112966
18	0.200803	0.131343	-0.138374
19	-0.303575		-0.522728
20	-0.480729	-0.402001
21	0.109409	0.0728234	0.225862
22	0.790489		-0.680141

## Sheet: Fast Spindles_Density
CUE	RIGHT-LEFT			Noisy channels removed
Subject ID	Frontal	Central	Parietal
1	0.395544		0.0859877
2	-0.118606	-0.0127078	-0.0338875
3	-0.042983	-0.0107458	0.085966
4	-0.0286105	0.107289
5	0.0504477	-0.163955	-0.201791
6	0	0.0272341	0.0817023
7	0.221484	0.0791014	-0.0316406
8	-0.102962	-0.0707866	0.0128703
9	-0.0514165	-0.0353489	0
10	-0.0267696	-0.160617	-0.0267696
11	0.266527	-0.242297	-0.0242297
12	-0.0706816	-0.0117803	-0.0117803
13	0.119338	0.0348069	0
14	-0.222616	-0.118729	0
15	0	0.127967	0.0341245
16	-0.0543606	-0.0181202	0
17	0		-0.034876
18	0	-0.0305848	-0.0489356
19			0.215571
20	-0.0206094	0.0103047	0
21	-0.341112	-0.056852
22	0		0.0266155
NO-CUE	RIGHT-LEFT
Subject ID	Frontal	Central	Parietal
1	0.305562		0.0898712
2	-0.153346	-0.0766732	0
3	-0.0965896	-0.0120737	0.0482948
4	-0.124254	0.13202
5	0	-0.185151	-0.219439
6	0.143612	0.00718061	0.11489
7	0.101972	0.0828525	0.0509862
8	0	-0.0420687	0.0560915
9	-0.0834209	-0.0357518	0.0357518
10	-0.0560852	0.021032	0.0841279
11	0.113263	-0.147241	-0.0453051
12	-0.012338	0.0863663	-0.0246761
13	-0.0216296	0.0811109	-0.0216296
14	-0.323335	-0.0538891	0
15	0.0727041	0.127232	0.0363521
16	0.134726	-3.05311e-16	0.0224543
17	-0.251116		0
18	0	-0.0624244	-0.416162
19			-0.027527
20	-0.146825	-0.162556	0.0838999
21	-0.266049	-0.0332562
22	0.0882948		-0.0147158

## Sheet: Slow Oscillation
CUE	MEAN SO POWER			Noisy channels removed
Subject ID	Frontal	Central	Parietal
1	1479.65		509.1
2	1176.53	728.282	580.725
3	1486.68	888.798	572.109
4	1875.06	1623.38
5	855.584	664.261	510.456
6	1528.74	2045.75
7	429.05	342.407	364.364
8	1763.19	2175.31	1874.01
9	1838.97	1065.58	1335.53
10	907.533	1141.09	659.702
11	832.336	835.79	626.123
12	819.432	755.703	783.142
13	1391.99	1104.46	869.81
14	1298.15	821.023	1672.61
15	840.338	773.992	777.473
16
17	689.811	225.112	222.317
18	280.124	305.633	304.365
19	338.086		284.557
20	853.689	774.964	602.877
21	792.114	401.957	527.82
22	2574.73		1143.22
NO-CUE	MEAN SO POWER
Subject ID	Frontal	Central	Parietal
1	946.434		345.456
2	863.64	812.296	510.585
3	1266.86	793.932	557.482
4	2362.92	1935.85
5	1013.74	927.418	625.591
6	906.869	1004.07
7	472.578	337.034	304.351
8	1934.99	2119.36	1457.5
9	1883.3	1068.4	916.936
10	1492.22	1939.71	1206.29
11	921.57	593.911	809.334
12	1106.65	882.896	1137.71
13	1381.43	980.408	678.03
14	1238.59	797.919	1815.1
15	479.352	459.062	335.432
16
17	941.216	373.013	405.749
18	186.062	209.353	315.737
19	342.086		211.897
20	617.407	692.98	409.951
21	547.092	486.853	404.584
22	1921.54		905.111

[truncated: 3 more sheets: Alpha Power, SSS, Demographics]
